# Supplementary material for: Reconstruction and flux analysis of coupling between metabolic pathways of astrocytes and neurons: application to cerebral hypoxia
Source: Theor Biol Med Model. 2007 Dec 10;4:48. doi: 10.1186/1742-4682-4-48 (PMC2246127; doi:10.1186/1742-4682-4-48)
Supplement: Additional file 4 — Supplementary Table 3 – Flux distributions for all reactions in resting and anoxic states. [file 1742-4682-4-48-S4.xls]

## Sheet: Sayfa1
Supplementary Table 3. Flux distributions for all reactions in resting and anoxic states. Flux are in units of micromole/g tissue/min
REACTIONS	FBA (RESTING STATE)	FBA (ANOXIA)
'R1a'	0.16	0
'R2a'	0.1504	0.1673
'R3a'	0.1568	0.1673
'R4a'	0.1568	0.1673
'R5a'	0.1519	0.1673
'R6a'	0.3119	0.3347
'R7a'	0.3119	0.3347
'R8a'	0	0.2803
'R9a'	0	0.2803
'R10a'	0	0.2803
'R11a'	0.0284	0.389
'R12a'	0.0784	0
'R13a'	0.276	0
'R14a'	0.0096	0
'R15a'	0.0096	0
'R16a'	0.0096	0
'R17a'	0.0064	0
'R18a'	0.0032	0
'R19a'	0.0032	0
'R20a'	0.0032	0
'R21a'	0.0032	0
'R22a'	0.1707	0
'R23a'	0.1707	0
'R24a'	0	0
'R25a'	0.1707	0
'R26a'	0	0
'R27a'	0	0
'R28a'	-0.0087	0
'R29a'	0.0599	0
'R30a'	0.0599	0
'R31a'	0	0
'R32a'	0	0
'R33a'	0.0599	0
'R34a'	0.0787	0
'R35a'	0.1397	0
'R36a'	0.3352	0
'R37a'	1.5959	0.3389
'R38n'	0.16	0.3579
'R39n'	0.152	0.3579
'R40n'	0.1573	0.3579
'R41n'	0.1573	0.3579
'R42n'	0.1573	0.3579
'R43n'	0.3173	0.7158
'R44n'	0.3173	0.7158
'R45n'	0.3173	0.7158
'R46n'	0.3173	0.7158
'R47n'	0.3173	0.7158
'R48n'	0	0.6614
'R49n'	0.2924	0
'R50n'	0.008	0
'R51n'	0.008	0
'R52n'	0.008	0
'R53n'	0.0053	0
'R54n'	0.0027	0
'R55n'	0.0027	0
'R56n'	0.0027	0
'R57n'	0.0027	0
'R58n'	0.313	0
'R59n'	0.313	0
'R60n'	0	0
'R61n'	0.1269	0
'R62n'	0.1861	0
'R63n'	0	0
'R64n'	0	0
'R65n'	0.4053	0
'R66n'	0.4053	0
'R67n'	0.7433	0.0544
'R68n'	0.3379	0.0544
'R69n'	0	0
'R70n'	0.3273	0.0544
'R71n'	0.5672	0
'R72n'	0.2078	0
'R73n'	4.5337	0.7158
'R74n'	0.2165	0.0544
'R75c'	0.061	0.0544
'R76a'	0.0787	0
'R77a'	0.2317	0.0544
'R78c'	0.2165	0.0544
'R79n'	0.2165	0.0544
'R80n'	0.4595	0
'R81c'	0.0541	0
'R82a'	0.0541	0
'R83a'	0.0541	0
'R84n'	0.4053	0
'R85n'	0.4053	0
'R86n'	0.0923	0
'R87c'	0.0923	0
'R88a'	0.0923	0
'R89n'	0.0249	0.0544
'R90c'	0.0249	0.0544
'R91a'	0.0249	0.0544
'R92a'	0.3119	0.0544
'R93a'	0.298	0.0544
'R94c'	0.009	0.0067
'R95n'	0.009	0.0067
'R96c'	0.009	0.0067
'R97a'	0	0
'R98a'	0	0.0067
'R99a'	0.0833	0
'R100a'	0.0145	0
'R101a'	0.0145	0
'R102a'	0.0145	0
'R103a'	0.0145	0
'R104c'	0.0688	0
'R105n'	0.0688	0
'R106c'	0.0688	0
'R107a'	0.0738	0
'R108a'	0.0018	0
'R109a'	0.0018	0
'R110a'	0.0058	0
'R111c'	0.072	0
'R112n'	0.072	0
'R113c'	0.072	0
'R114a'	0.0754	0
'R115a'	0.004	0
'R116a'	0.004	0
'R117c'	0.0714	0
'R118n'	0.0714	0
'R119c'	0.0714	0
'R120n'	0.0103	0
'R121n'	0.0103	0
'R122n'	0.0103	0
'R123n'	0.0103	0
'R124n'	0.0103	0
'R125n'	0.0132	0
'R126n'	0.0173	0
'R127n'	0.0173	0
'R128n'	0	0
'R129n'	0	0
'R130c'	0.0043	0
'R131a'	0.0043	0
'R132n'	0.0082	0
'R133n'	0.0082	0
'R134n'	0.0027	0
'R135n'	0	0
'R136a'	0.0046	0
'R137c'	0	0
'R138a'	0.0027	0
'R139a'	0.0027	0
'R140a'	0.0024	0
'R141a'	0.0011	0
'R142a'	0.0009	0
'R143n'	0	0
'R144n'	0	0
'R145n'	0	0
'R146c'	0	0
'R147c'	0	0
'R148a'	0.0098	0
'R149n'	0	0
'R150a'	0.5951	0
'R151a'	0.5902	0
'R152a'	0.0049	0
'R153a'	0.0049	0
'R154a'	0.002	0
'R155a'	0	0
'R156a'	0.0049	0
'R157a'	0.0041	0
'R158n'	0	0
'R159n'	0	0
'R160n'	0	0
'R161n'	0	0
'R162n'	0	0
'R163n'	0	0
'R164n'	0	0
'R165a'	0.0088	0
'R166n'	0	0
'R167a'	0.0045	0
'R168a'	0.009	0
'R169a'	0	0
'R170a'	0	0
'R171a'	0	0
'R172a'	0	0
'R173a'	0	0
'R174a'	0.009	0
'R175c'	0.009	0
'R176n'	0.009	0
'R177n'	0.009	0
'R178n'	0.4163	0.2082
'R179n'	0.4163	0
'R180n'	0.1786	0
'R181n'	0.2377	0
'R182n'	0	0.2082
'R183a '	0	0.1673
'R184a '	0	0.1673
'GLGatr '	0	0.1673
'LACatr'	0.0284	0.389
'LACntr'	0	0.6614
'CO2atr'	0.482	0
'CO2ntr'	1.119	0
'GLNatr'	0.0062	0
'DOPntr'	0.013	0
'NOREPntr'	0	0
'EPntr'	0	0
'NOREPatr'	0.0043	0
'SERTntr'	0.0055	0
'MELTntr'	0.0027	0
'CHLNntr'	0	0
'LPDntr'	0	0
'LPDatr'	0.0088	0
'LNLTatr'	0.0011	0
'LNLNTatr'	0.0009	0
'CHLntr'	0	0
'CHLatr'	0	0
'CYSatr'	0.0045	0
'GSHntr'	0.009	0
'GLCatr'	0.16	0
'GLCntr'	0.16	0.3579
'O2atr'	0.53	0
'O2ntr'	1.23	0
'LEUatr'	0.0145	0
'ILEatr'	0.004	0
'VALatr'	0.0018	0
'TYRntr'	0.0041	0
'TRPntr'	0.0082	0
'LYSntr'	0.0103	0
'PHEntr'	0.0132	0
'NH3atr'	0.0035	0
Lactate_AEX'	0.0284	0.389
Lactate_NEX'	0	0.6614
'CO2_AEX'	0.482	0
'CO2_NEX'	1.119	0
Glutamine_AEX'	0.0062	0
Dopamine_NEX'	0.013	0
Norepinephrine_NEX'	0	0
Epinephrine_NEX'	0	0
Norepinephrine_AEX'	0.0043	0
Serotonine_NEX'	0.0055	0
Melatonine_NEX'	0.0027	0
Acetylcholine_NEX'	0	0
'Lipid_NEX'	0	0
'Lipid_AEX'	0.0088	0
'ReducedGlutathione_NEX'	0.009	0
'ReducedGlutathione_AEX'	0	0
Glucose_AEX'	-0.16	0
Glucose_NEX'	-0.16	-0.3579
'O2_AEX'	-0.53	0
'O2_NEX'	-1.23	0
Leucine_AEX'	-0.0145	0
Isoleucine_AEX'	-0.004	0
Valine_AEX'	-0.0018	0
Tyrosine_NEX'	-0.0041	0
Trptophan_NEX'	-0.0082	0
Lysine_NEX'	-0.0103	0
Phenylalanine_NEX'	-0.0132	0
'NH3_AEX'	-0.0035	0
'Linoleate_AEX'	-0.0011	0
'Linolenate_AEX'	-0.0009	0
'Choline_NEX'	0	0
'Choline_AEX'	0	0
'Cystine_AEX'	-0.0045	0
Glycogen_AEX'	0	-0.1673
