# Supplementary material for: Reconstruction and flux analysis of coupling between metabolic pathways of astrocytes and neurons: application to cerebral hypoxia
Source: Theor Biol Med Model. 2007 Dec 10;4:48. doi: 10.1186/1742-4682-4-48 (PMC2246127; doi:10.1186/1742-4682-4-48)
Supplement: Additional file 5 — Matlab routines used in the simulations. [file 1742-4682-4-48-S5.zip]

Archive with 13 entries (11 files):
- Additional File 5/clp.m
- Additional File 5/measdata.txt
- Additional File 5/measdata_HOX.txt
- Additional File 5/mexclp.dll
- Additional File 5/opt_brain.m
- Additional File 5/opt_output.m
- Additional File 5/ReadMe.txt
- Additional File 5/text2mat/
- Additional File 5/text2mat/brain_rxnlist_tbmm.txt
- Additional File 5/text2mat/coeff_met.m
- Additional File 5/text2mat/func_metlist.m
- Additional File 5/text2mat/text2mat_brain.m
- Additional File 5/
