# Supplementary material for: Reconstruction and flux analysis of coupling between metabolic pathways of astrocytes and neurons: application to cerebral hypoxia
Source: Theor Biol Med Model. 2007 Dec 10;4:48. doi: 10.1186/1742-4682-4-48 (PMC2246127; doi:10.1186/1742-4682-4-48)
Supplement: Additional file 5 — Matlab routines used in the simulations. [file 1742-4682-4-48-S5.zip › Additional File 5/measdata_HOX.txt]

# All the constraints are removed in MOMA simulation.
# The only constraint is to force flux distribution to as close to resting-state flux distribution as possible.
GLC_AEX	-inf	0
GLC_NEX	-inf	0
O2_AEX	-inf	0
O2_NEX	-inf	0
LEU_AEX	-inf	0
ILE_AEX	-inf	0
VAL_AEX	-inf	0	
TYR_NEX	-inf	0
TRP_NEX	-inf	0
LYS_NEX	-inf	0
PHE_NEX	-inf	0
NH3_AEX	-inf	0
Cystine_AEX	-inf	0
