# Supplementary material for: Reconstruction and flux analysis of coupling between metabolic pathways of astrocytes and neurons: application to cerebral hypoxia
Source: Theor Biol Med Model. 2007 Dec 10;4:48. doi: 10.1186/1742-4682-4-48 (PMC2246127; doi:10.1186/1742-4682-4-48)
Supplement: Additional file 5 — Matlab routines used in the simulations. [file 1742-4682-4-48-S5.zip › Additional File 5/opt_output.m]

function f = opt_output(X,A, allrxnname)

format compact
['GlycolN: ' num2str(X(strmatch('R38n',allrxnname,'exact')),'%4.3f')  , ...
 ' GlycolA: ' num2str(X(strmatch('R1a',allrxnname,'exact')),'%4.3f\n') ...
   'TCA_N: ' num2str(X(strmatch('R58n',allrxnname,'exact')),'%4.3f')...
 ', TCA_A: ' num2str(X(strmatch('R22a',allrxnname,'exact')),'%4.3f\n') ...
   'PPP_N: ' num2str(X(strmatch('R50n',allrxnname,'exact')),'%4.3f') ...
 ', PPP_A: ' num2str(X(strmatch('R14a',allrxnname,'exact')),'%4.3f\n')...
 'LAC-N: ' num2str(X(strmatch('R48n',allrxnname,'exact')),'%4.3f') ...
 ', LAC-A: ' num2str(X(strmatch('R11a',allrxnname,'exact')),'%4.3f\n\n') ...
 'ATP_N: ' num2str(X(strmatch('R73n',allrxnname,'exact')),'%4.3f')...
 ', ATP_A: ' num2str(X(strmatch('R37a',allrxnname,'exact')),'%4.3f\n') ]

rTCA_na = X(strmatch('R58n',allrxnname,'exact'))/X(strmatch('R22a',allrxnname,'exact'));  
rTCA_Glc_t = (X(strmatch('R58n',allrxnname,'exact')) + X(strmatch('R22a',allrxnname,'exact')))/...
    (X(strmatch('R39n',allrxnname,'exact')) + X(strmatch('R1a',allrxnname,'exact')));
rLAC_Glc_t = 100*(X(strmatch('R11a',allrxnname,'exact')) + X(strmatch('R48n',allrxnname,'exact')))/...
    (X(strmatch('R38n',allrxnname,'exact')) + X(strmatch('R1a',allrxnname,'exact')));
rCYC_Glc_t2 = X(strmatch('R78c',allrxnname,'exact'))/...
    (X(strmatch('R38n',allrxnname,'exact')) + X(strmatch('R1a',allrxnname,'exact')));

 ['rTCA_neur/rTCA_ast: ' num2str(rTCA_na,'%4.3f\n') ' rTCA/rGLC: ' num2str(rTCA_Glc_t,'%4.3f\n') ...
   ' rLAC/rGLC: ' num2str(rLAC_Glc_t,'%4.3f\n')  ' rCycle/rGLC: ' num2str(rCYC_Glc_t2,'%4.3f\n')]  

disp(['SHUTTLE REACTIONS BETWEEN ASTROCYTE AND NEURON'])
    ['KIC A->N: ' num2str(X(strmatch('R104c',allrxnname,'exact')),'%4.3f') ...
        '  KIV A->N: ' num2str(X(strmatch('R111c',allrxnname,'exact')),'%4.3f') ...
        ' KMV A->N: ' num2str(X(strmatch('R117c',allrxnname,'exact')),'%4.3f\n')...
    '  LEU N->A: ' num2str(X(strmatch('R106c',allrxnname,'exact')),'%4.3f') ...
    '  VAL N->A: ' num2str(X(strmatch('R113c',allrxnname,'exact')),'%4.3f') ...
    '  ILE N->A: ' num2str(X(strmatch('R119c',allrxnname,'exact')),'%4.3f\n')...
    '  GLU N->A:' num2str(X(strmatch('R75c',allrxnname,'exact')),'%4.3f')  ...
    '  GLN A->N: ' num2str(X(strmatch('R78c',allrxnname,'exact')),'%4.3f') ...
    '  GABA N->A: ' num2str(X(strmatch('R81c',allrxnname,'exact')),'%4.3f\n\n')...
    '  GLY N->A:' num2str(X(strmatch('R96c',allrxnname,'exact')),'%4.3f')  ...
    '  SER A->N: ' num2str(X(strmatch('R94c',allrxnname,'exact')),'%4.3f\n')...
    '  ALA N->A:' num2str(X(strmatch('R90c',allrxnname,'exact')),'%4.3f') ...
    '  ASP N->A: ' num2str(X(strmatch('R87c',allrxnname,'exact')),'%4.3f\n') ...
    ' Lipid(A): ' num2str(X(strmatch('R165a',allrxnname,'exact')),'%4.3f')...
    ' Lipid(N): ' num2str(X(strmatch('R166n',allrxnname,'exact')),'%4.3f\n')]

format loose
